# Supplementary material for: Prevention of atrial fibrillation after open-chest surgery with extracellular vesicle therapy
Source: JCI Insight. 2023 Aug 8;8(15):e163297. doi: 10.1172/jci.insight.163297 (PMC10481795; doi:10.1172/jci.insight.163297)
Supplement: Supporting data values [file jciinsight-8-163297-s009.xlsx]

## Sheet: Figure 1B
Concentration (left panel)				Diameter (right panel)
CD81	CD9	CD63		CD81	CD9	CD63
64400	167800	188000		169	170	163
88300	167400	202800		189	175	156
50100	89200	78300		176	179	151
73571	175345	195366
62817.6	112612	101778

## Sheet: Figure 1C
Nanoparticle tracking concentration	acetycholinesterase activity
	Replicate 1	Replicate 2	Replicate 3	Replicate 4	Replicate 5	Replicate 6
1000000000	62224	46263	56479	57827
100000000	28240	28628	29848	28683	28916	27559
10000000	15660	19092	19213	20732
1000000	7133	4159	5664	6814

## Sheet: Figure 1D
	Right panel				Left panel
	2355				Innate Immunity	8.22
	2326				Immune Response	5.73
	1426				Cell Proliferation	8.32
	1426				Cell Division	6.14
	1221				Cell Differentiation	5.93
	1122				Cell Death	11.63
	743				Apoptosis	6.3
	453				Aging	6.15
	450
	362
	279
	230
	224
	195
	178
	159
	139
	131
	117
	112
	112
	109
	108
	106
	102
	102
	101
	98
	96
	92
	92
	90
	89
	70
	65
	64
	63
	63
	60
	59
	58
	57
	52
	50
	50
	49
	49
	49
	48
	48
	47
	47
	45
	43
	43
	42
	42
	42
	41
	40
	39
	37
	35
	32
	30
	30
	30
	29
	29
	29
	27
	27
	27
	25
	25
	25
	24
	24
	23
	22
	22
	22
	22

## Sheet: Figure 2
16200000000
11500000000
10100000000
6680000000
5180000000
4930000000
4430000000
4380000000
3490000000
3250000000
2790000000
2610000000
2490000000
2080000000
1750000000
1740000000
1700000000
1480000000
1360000000
1290000000
1260000000
1160000000
1130000000
1030000000
1020000000
963000000
913000000
834000000
820000000
790000000
764000000
751000000
634000000
603000000
595000000
592000000
541000000
540000000
513000000
507000000
498000000
496000000
485000000
471000000
470000000
422000000
417000000
417000000
401000000
400000000
400000000
393000000
392000000
388000000
361000000
360000000
353000000
346000000
334000000
317000000
317000000
301000000
299000000
299000000
289000000
282000000
281000000
276000000
269000000
261000000
255000000
250000000
237000000
237000000
237000000
226000000
224000000
224000000
223000000
222000000
219000000
204000000
202000000
202000000
201000000
199000000
192000000
192000000
191000000
189000000
188000000
185000000
179000000
177000000
176000000
171000000
171000000
170000000
169000000
169000000
168000000
164000000
162000000
162000000
161000000
157000000
156000000
152000000
151000000
150000000
149000000
148000000
145000000
143000000
143000000
142000000
139000000
137000000
135000000
130000000
130000000
129000000
129000000
127000000
126000000
126000000
125000000
123000000
117000000
114000000
112000000
109000000
109000000
108000000
104000000
104000000
103000000
103000000
102000000
101000000
100000000
99372667
99332667
97959667
97348000
96566667
95481000
94928667
94344333
88619333
87522333
87453000
83709433
83068000
82478333
82413667
82298667
82245667
81415000
81117000
80694667
79660333
79657667
78944333
78025667
75948000
75884667
75658667
74533667
74311667
74089333
73794667
71991000
71195333
69569667
68677667
68600333
68452000
67530333
67370000
66476667
65610667
65201500
64517667
64060000
63401333
63351000
63276333
61894667
61882000
61682333
60267333
60082000
59228333
56447000
55827667
55653667
55494333
54205667
53687333
53584000
53485333
53223667
53084000
52902667
52471667
52469333
51590333
51522667
51502000
51127000
50924667
50882667
47888667
46902667
45840667
45798667
45687333
45462333
45443233
44287333
44268333
44000333
43953667
42405550
41901300
40695333
40588667
40516000
40407667
39967000
39924000
39825333
39756000
39700667
39369000
38992667
38696667
37958067
37523000
36577333
36333000
36100000
36072667
35581333
35461133
35369333
35109000
34837600
33877000
33538667
33534267
33007333
32972333
32492500
32473667
32323667
32272000
31974900
31843350
31806333
31726667
31697667
31321667
31288333
31070667
31045000
30964667
30418333
30417000
30362000
30199333
29890000
29861667
29764667
29637333
28942333
28472667
28035000
28011000
27955000
27809667
27782667
27780333
27764500
27757333
27671000
27457667
27444000
27424000
27385000
27349333
26698000
26614933
26596367
26306667
26283333
26249000
26022333
25700667
25690333
25559333
25446333
25255000
25036933
24980500
24959000
24945733
24694100
24638000
24599667
24464000
24252000
24237067
24045333
23878667
23731667
23557667
23367000
23337000
23125667
23040967
23024750
22937367
22898667
22852200
22723000
22684667
22625333
22427500
22275000
22152000
22048667
21919900
21628700
21555000
21402167
21186667
20776667
20694667
20466833
20383667
20243667
20029867
19932000
19846000
19549667
19505667
19310000
19255000
19145333
19115700
19002633
18834267
18640000
18491767
18319100
18215100
18186233
18126250
18109333
17751300
17722567
17471667
17368133
17322133
17313867
17200967
17180500
17136867
16700800
16597367
16576333
16483933
16466950
16167267
16091950
15901433
15644400
15607300
15596867
15552500
15438667
15390000
15386667
15331000
15272067
15266000
15247650
15166900
15157300
15129833
15055400
14892700
14891050
14865500
14783700
14635700
14469100
14423300
14372850
14287000
14279667
14150400
14088867
14081800
14012350
13974667
13958100
13924167
13909953
13771567
13682933
13678067
13662300
13600300
13442467
13378000
13345000
13314167
13312500
13279300
13272150
13245700
13239867
13207433
13161267
13116667
13100000
13087667
13056467
13028550
12980267
12919400
12898700
12731650
12728950
12724500
12582867
12552867
12535900
12530167
12373600
12347767
12262467
12261667
12247267
12173533
12164200
12008867
12001133
11929150
11880867
11680200
11655933
11544750
11520467
11511800
11434650
11405950
11368800
11251967
11196133
11125650
10978967
10921950
10905233
10828533
10723867
10720550
10694500
10674367
10669700
10607567
10601833
10525733
10519300
10433700
10319950
10318133
10286633
10274933
10246033
10152300
10078700
10030967
9990533
9891650
9837967
9836000
9748000
9728167
9573133
9569133
9482200
9404633
9375123
9344633
9280650
9269450
9265433
9181900
9148000
9143733
9141933
9128200
9126050
9106367
9084200
9050900
9026000
8989250
8937300
8931767
8875200
8857500
8813900
8762200
8736950
8638150
8628900
8609833
8591933
8492850
8454867
8382400
8266100
8260450
8222550
8217750
8179700
8115550
8093333
8064350
8054800
7985500
7900433
7878527
7842100
7821450
7800950
7790167
7780450
7753700
7690800
7664833
7632500
7631600
7623000
7604800
7574150
7539000
7504950
7503350
7501200
7491400
7481800
7477850
7475200
7463333
7393000
7361600
7351367
7335033
7310750
7308200
7284300
7257500
7255900
7248650
7221033
7209267
7140123
7128600
7083633
7026767
6975967
6943550
6939700
6901267
6855067
6811467
6767650
6720050
6717433
6660467
6638033
6592400
6583300
6580900
6578733
6565667
6553650
6528700
6503150
6501450
6498200
6449600
6448400
6381400
6340950
6300400
6296150
6286500
6286050
6273900
6273567
6155500
6142700
6109100
6068500
6045533
5991900
5981990
5976900
5925067
5921650
5919850
5896233
5885850
5870167
5845900
5799250
5793400
5756150
5742900
5710600
5691800
5689367
5645050
5633700
5614750
5518200
5497267
5466933
5400300
5377400
5205187
5176050
5172300
5086350
5082067
5025700
4983800
4979367
4977800
4927133
4911450
4861800
4813600
4807733
4753850
4749600
4716600
4714050
4692667
4685833
4678367
4620343
4590550
4520400
4509600
4504200
4489850
4486700
4473767
4434000
4406000
4394350
4328653
4326300
4301900
4259300
4204650
4196550
4146700
4146700
4131700
4097333
4074200
4062650
4042367
4035000
4030800
3998700
3954300
3949767
3947400
3934100
3931400
3925350
3919850
3882100
3878100
3839950
3819550
3810200
3802600
3798933
3783400
3757950
3743700
3741605
3740100
3739600
3714450
3712787
3704700
3703767
3671800
3662000
3640300
3550700
3535467
3477400
3392050
3380060
3348000
3344567
3341950
3331950
3301600
3295550
3288750
3244667
3244567
3225650
3205800
3156733
3140733
3132450
3112000
3041450
3025300
2998850
2991033
2924867
2900900
2900500
2886200
2876733
2855750
2746450
2734250
2697500
2646850
2601950
2564850
2555900
2546000
2542550
2532000
2506500
2472050
2450850
2443233
2432200
2419250
2372850
2370800
2361900
2349833
2342150
2315133
2312967
2296800
2285100
2258050
2257700
2254350
2187800
2133500
2127050
2052750
2029020
1999295
1991500
1984100
1972820
1956850
1911300
1865750
1860550
1842550
1808150
1790045
1759950
1749400
1723350
1722900
1673050
1646500
1645630
1613100
1553250
1540400
1484250
1442450
1395100
1349700
1265957
1223260
1214330
1207050
1112257
1107960
1057910
1040140
988575
899973
793917

## Sheet: Figure 3C
	Female	Male
Sham	12.5	4.16667
Talc+Veh	36.1111	33.3333
Talc+EV	17.6471	8.82353

## Sheet: Figure 3D
All	All	All	Female	Female	Female	Male	Male	Male
Sham	Talc+veh	Talc+EV	Sham	Talc+veh	Talc+EV	Sham	Talc+veh	Talc+EV
0.6	2.7	3.2	0.6	2.7	3.2	0.85	1	0.9
3.5	1.1	0.5	3.5	1.1	0.5		67	2.9
0.85	3	3.3		3	3.3		0.7	1.4
	2.9	2.5		2.9	2.5		2.5
	0.5	1.7		0.5	1.7		3.2
	57	1.7		57	1.7		1.8
	8.6	0.9		8.6			1.14
	0.5	2.9		0.5			0.5
	0.5	1.4		0.5			0.5
	0.5			0.5			1.25
	0.65			0.65			0.7
	0.5			0.5
	1.4			1.4
	1
	67
	0.7
	2.5
	3.2
	1.8
	1.14
	0.5
	0.5
	1.25

## Sheet: Figure 3E
Hydroxyproline (right panel)				Masson's Trichrome (middle panel)				Atria/body weight (left panel)
Sham	Talc+veh	Talc+EV		Sham	Talc+veh	Talc+EV		Sham	Talc+veh	Talc+EV
8.09186	14.4719	11.0327		1.63399	39.0939	21.005		0.163208	0.258333	0.262987
7.10317	16.5242	4.49967		4.29492	28.9828	20.0866		0.140094	0.267066	0.157522
8.6243	19.2235	4.87409		4.19134	31.4251	27.2033		0.176948	0.534132	0.228244
2.71086	22.6311	14.4719		1.5299	23.129	31.0673		0.184706	0.274074	0.298817
11.3607	15.4231	12.8804		8.03727	53.4368	18.8178		0.086916	0.242778	0.149408
2.15568	15.7423	8.7839		8.78113	32.1176	21.2983		0.115482	0.226587	0.250996
8.14357	19.2235	12.3113		5.67201	39.6425			0.198039	0.228063	0.259048
9.45617	21.304	9.43256		7.72093				0.291304	0.325758	0.137069
3.16662	17.8511	11.095						0.115482	0.397688	0.250996
10.9339	16.193	7.40599						0.083178	0.241379	0.219687
								0.140094	0.23524
									0.503349
									0.651515
									0.5
									0.7

## Sheet: Figure 4A
Sham	Talc+veh	Talc+EV
13.67	67.4	32.93
11.29	39.84	44.57
9.2	91.9	23.72
17.57	65.91	23.13
10.8826	68.14	26.06
10.37	50.9467	31.264
9.58	76.4129	73.3217
5.59	87.2077	41.3955
6.12	69.501	44.0395
	66.9054	30.5933
	49.5968	19.8583
	66.481	38.7472

## Sheet: Figure 4B
PDGF-AB				IL1B				MCP-1				IL-2				IL-6				IL-18				TGFB1				TNFa
Sham	Talc+veh	Talc+EV		Sham	Talc+veh	Talc+EV		Sham	Talc+veh	Talc+EV		Sham	Talc+veh	Talc+EV		Sham	Talc+veh	Talc+EV		Sham	Talc+veh	Talc+EV		Sham	Talc+veh	Talc+EV		Sham	Talc+veh	Talc+EV
1.68656	2.98285	2.38987		38.74	342.1	328.37		20078	90083.1	55147.7		16.38	32.19	29.04		289.64	858	311.53		1.517	10.462	9.956		7.57334	19.8512	8.74379		5.01	28.26	21.55
1.83073	3.5821	2.10528		44.5	383.42	256.14		20292.4	72849.4	62088		13.19	35.34	19.55		209.69	1643	338		1.845	10.591	7.751		7.00005	10.4398	9.14987		14.86	31.61	14.86
1.74172	2.61051	1.65522		63.64	476.58	358.8		18791.3	111996	62321.9		25.88	54.25	35.34		282.35	1118	340.77		2.219	9.691	5.51		7.38224	13.5451	9.22153		8.23	31.61	20.82
1.69659	2.7083	1.92225		44.5	518.5	304.46		22027.5	104159	68716.4		17.67	76.34	30.28		267.79	818	399.44		1.725	8.296	6.028		6.42677	11.1325	9.48429		24.91	34.96	27.47
1.41201	3.55326	1.43834		36.82	373.53	254.25		33685.6		52457.4		23.98	44.8	33.43		296.93	773	515.57		0.82598	11.456	5.928			13.6645	8.11079		11.53	28.26	17.48
	3.16463	1.70161		51.2				20370.4		40136.4		27.13	57.41							1.692	10.355							24.91	34.96
	3.41034	1.9724						18635.3		50663.8
								19161.7

## Sheet: Figure 5A
CD11b (left panel)				CD3 (middle panel)				CD4 (right panel)
Sham	Talc+veh	Talc+EV		Sham	Talc+veh	Talc+EV		Sham	Talc+veh	Talc+EV
5	40	10		6	33	18		1	36	9
2	47	14		7	21	12		2	21	13
4	17	13		7	27	16		5	31	5
9	25	16		8	24	12		2	43	10
3	24	12		9	24	13		3	16	7

[truncated: 11 more sheets: Figure 5B, Figure 6A, Figure 6B, Figure 6C, Supplemental Figure 4 , Supplemental Figure 6, Supplemental Figure 7, Supplemental Figure 13B, Supplemental Figure 13C, Supplemental Figure 14A, Supplemental Figure 14B]
